# Supplementary material for: Adult hippocampal neurogenesis poststroke: More new granule cells but aberrant morphology and impaired spatial memory
Source: PLoS One. 2017 Sep 14;12(9):e0183463. doi: 10.1371/journal.pone.0183463 (PMC5598932; doi:10.1371/journal.pone.0183463)
Supplement: S1 Data — Data of cell counts, behavioural experiments and analysis of neuron morphology. (XLSX) [file pone.0183463.s002.xlsx]

## Sheet: Neurogenesis
Adult Neurogenesis
Group		counted EdU/NeuN+ cells	total EdU/NeuN+ cells	EdU/NeuN+ [%]
Std MCAO	MW	264.534	3102.18	26.8828
	SD		512.418	5
Std Sham	MW	164.558	1972.48	20.4994
	SD		269	6
MCAO Run	MW	347.156	4097.27	34.8091
	SD		694	2
Sham Run	MW	310.992	3737.43	32.5307
	SD		675	4

## Sheet: Latency
Latency [s]
Std MCAO
Day1											Day2											Day3											Day4											Day5
Trails	1	2	3	4	5	6	Mean	SD	Median		Trails	Trail 1	Trail 2	Trail 3	Trail 4	Trail 5	Trail 6	Mean	SD	Median		Trails	Trail 1	Trail 2	Trail 3	Trail 4	Trail 5	Trail 6	Mean	SD	Median		Trails	Trail 1	Trail 2	Trail 3	Trail 4	Trail 5	Trail 6	Mean	SD	Median		Trails	Trail 1	Trail 2	Trail 3	Trail 4	Trail 5
animal1	120	120	120	41.57	14.132	40.652	76.059	49.1336	80.785		animal1	28.452	95.608	12.332	20.052	32.252	21.72	35.0693	30.4545	25.086		animal1	4.772	3.852	3.612	17.732	3.332	14.012	7.88533	6.31582	4.312		animal1	120	120	120	36.612	30.371	28.572	75.9258	48.3545	78.306		animal1	16.012	28.731	21.051	18.572	16.092
animal2	120	120	36.291	113.966	119.872	120	105.022	33.7564	119.936		animal2	120	6.652	8.092	26.972	28.372	120	51.6813	53.6962	27.672		animal2	120	21.172	58.97	97.168	24.251	110.886	72.0745	43.5494	78.069		animal2	97.928	77.01	82.408	26.798	20.172	29.091	55.5678	33.9297	53.0505		animal2	99.487	48.451	120	110.407	120
animal3	120	72.249	105.927	120	120	46.559	97.4558	31.0559	112.964		animal3	35.491	13.252	19.613	6.612	5.772	18.881	16.6035	10.9487	16.0665		animal3	95.527	35.291	18.971	15.888	20.812	23.091	34.93	30.4266	21.9515		animal3	120	120	120	120	15.372	34.211	88.2638	49.5251	120		animal3	62.53	120	41.73	62.01	25.569
animal4	120	120	120	120	60.97	87.328	104.716	25.1016	120		animal4	34.251	16.773	11.573	10.492	52.17	15.011	23.3783	16.5302	15.892		animal4	45.73	6.812	47.53	8.24	52.609	13.132	29.0088	21.7058	29.431		animal4	120	79.048	49.891	115.046	45.372	18.092	71.2415	40.7605	64.4695		animal4	55.051	63.849	20.332	16.572	15.972
animal5	80.488	120	120	120	120	7.652	94.69	45.4746	120		animal5	60.61	60.61	26.811	59.237	63.69	120	65.1597	30.1885	60.61		animal5	28.251	8.532	4.012	3.611	4.932	3.491	8.80483	9.7099	4.472		animal5	118.446	76.049	45.811	50.611	29.132	18.693	56.457	36.185	48.211		animal5	28.209	45.291	13.689	16.492	14.61
animal6	80.288	120	120	85.447	120	120	107.623	19.2444	120		animal6	120	48.451	23.931	28.811	9.893	39.411	45.0828	39.0041	34.111		animal6	17.251	5.532	23.691	29.68	5.48	120	33.6057	43.4151	20.471		animal6	120	23.081	120	7.292	120	13.493	67.311	57.9368	71.5405		animal6	120	114.888	92.646	75.727	53.528
Mean	106.796	112.041	103.703	100.164	92.4957	70.3652	97.5942				Mean	66.4673	40.2243	17.0587	25.3627	32.0248	55.8372	39.4958				Mean	51.9218	13.5318	26.131	28.7198	18.5693	47.4353	31.0515				Mean	116.062	82.5313	89.685	59.3932	43.4032	23.692	69.1278				Mean	63.5482	70.2017	51.5747	49.9633	40.9618
SD	20.4556	19.4943	33.5013	31.6883	45.0636	46.0381	11.6505				SD	42.9148	34.5114	7.50595	18.777	22.8076	50.3986	18.1205				SD	45.9562	12.3263	22.7591	34.7026	18.8971	53.121	23.4103				SD	8.90569	35.8519	35.5484	47.2091	38.9099	8.04963	12.366				SD	40.1502	38.2898	44.292	39.1996	41.4229
SEM							4.75631				SEM							7.39766				SEM							9.55722				SEM							5.0484				SEM
Std Sham
Day1											Day2											Day3											Day4											Day5
Trails	1	2	3	4	5	6	Mean	SD	Median		Trails	1	2	3	4	5	6	Mean	SD	Median		Trails	1	2	3	4	5	6	Mean	SD	Median		Trails	1	2	3	4	5	6	Mean	SD	Median		Trails	1	2	3	4	5
animal1	120	27.371	120	13.172	68.729	7.253	59.4208	51.6022	48.05		animal1	80.445	50.17	28.212	12.921	8.172	54.41	39.055	27.665	39.191		animal1	38.169	8.649	25.011	51.01	16.972	8.931	24.7903	16.9688	20.9915		animal1	23.611	120	120	57.17	38.491	48.21	67.9137	41.8522	52.69		animal1	42.891	41.131	26.852	22.771	28.491
animal2	76.808	120	33.531	26.092	12.051	18.212	47.7823	42.1487	29.8115		animal2	99.087	30.772	41.85	12.372	14.011	15.051	35.5238	33.229	22.9115		animal2	59.65	24.121	15.292	17.611	9.013	56.33	30.3362	21.9843	20.866		animal2	120	120	76.208	30.212	15.293	37.531	66.5407	46.0368	56.8695		animal2	53.53	87.807	49.37	13.292	21.052
animal3	120	120	120	107.514	41.49	119.835	104.807	31.4156	119.917		animal3	50.319	5.812	6.892	8.092	4.572	5.531	13.5363	18.0602	6.352		animal3	15.012	15.289	12.691	5.932	9.212	7.252	10.898	4.00544	10.9515		animal3	120	120	25.172	12.492	9.572	10.813	49.6748	54.7589	18.832		animal3	16.25	4.091	21.891	7.452	2.653
animal4	120	120	120	120	74.81	120	112.468	18.4487	120		animal4	120	87.968	14.412	16.568	9.732	16.731	44.2352	47.4441	16.6495		animal4	37.17	13.919	4.332	4.771	8.292	10.052	13.0893	12.3182	9.172		animal4	60.597	120	120	120	68.409	13.932	83.823	43.7907	94.2045		animal4	42.411	42.131	9.172	32.211	8.212
animal5	120	120	38.571	38.051	75.449	74.93	77.8335	36.5905	75.1895		animal5	6.332	20.852	5.412	8.573	4.439	4.32	8.32133	6.33381	5.872		animal5	39.968	31.97	11.331	12.531	12.011	21.653	21.5773	12.038	17.092		animal5	120	113.488	35.052	17.172	9.692	13.332	51.456	51.3584	26.112		animal5	9.251	8.413	4.612	12.332	4.332
animal6	120	19.973	31.4	44.131	80.209	120	69.2855	44.1883	62.17		animal6	23.853	42.091	50.451	120	58.717	64.81	59.987	32.6904	54.584		animal6	72.557	21.332	18.492	20.639	9.372	7.252	24.9407	24.0653	19.5655		animal6	49.611	86.288	56.011	117.327	44.21	6.4289	59.9793	38.0012	52.811		animal6	88.488	37.771	20.531	38.812	32.852
animal7	55.97	15.213	120	13.092	15.012	12.212	38.5832	43.3082	15.1125		animal7	14.773	8.773	11.051	38.531	21.64	8.452	17.2033	11.5409	12.912		animal7	48.647	32.771	26.639	19.531	14.252	13.412	25.8753	13.3968	23.085		animal7	73.049	17.292	54.25	35.891	10.212	11.412	33.6843	25.6636	26.5915		animal7	110.967	8.692	13.851	10.011	14.532
Mean	104.683	77.5081	83.3574	51.7217	52.5357	67.4917	72.8829				Mean	56.4013	35.2054	22.6114	31.0081	17.3261	24.1864	31.1231				Mean	44.4533	21.1501	16.2554	18.8607	11.3034	17.8403	21.6439				Mean	80.9811	99.5811	69.5276	55.752	27.9827	20.237	59.0103				Mean	51.9697	32.8623	20.897	19.5544	16.0177
SD	26.8422	53.1146	45.7507	44.0727	29.4908	53.8863	27.7228				SD	44.3118	28.4123	17.8901	40.5947	19.2051	24.8094	18.7541				SD	18.3384	9.16418	7.84785	15.5161	3.25952	17.7006	7.10503				SD	39.415	38.3174	38.1043	45.3282	22.9433	15.9497	16.0115				SD	36.7226	29.4592	14.7174	12.0438	11.8507
SEM							10.4782				SEM							7.0884				SEM							2.68545				SEM							6.05178				SEM
MCAO Run
Day1											Day2											Day3											Day4											Day5
Trails	1	2	3	4	5	6	Mean	SD	Median		Trails	1	2	3	4	5	6	Mean	SD	Median		Trails	1	2	3	4	5	6	Mean	SD	Median		Trails	1	2	3	4	5	6	Mean	SD	Median		Trails	1	2	3	4	5
animal1	120	120	120	120	17.819	69.655	94.579	42.6573	120		M 218	113.211	120	25.737	27.097	120	48.848	75.8155	46.7152	81.0295		M 218	71.446	10.177	56.126	120	13.456	20.977	48.697	42.7807	38.5515		M 218	120	120	120	120	28.255	70.455	96.4517	38.8451	120		M 218	7.657	120	51.616	56.173	25.057
animal2	120	120	120	119.793	95.492	120	115.881	9.98879	120		M 219	119.763	7.648	6.978	28.443	119.947	41.056	53.9725	52.6385	34.7495		M 219	4.968	26.377	73.654	47.415	21.897	50.056	37.3945	24.4479	36.896		M 219	98.453	120	104.973	120	120	72.454	105.98	18.822	112.487		M 219	80.414	8.92	54.687	22.218	59.206
animal3	120	120	83.134	120	14.578	120	96.2853	42.6581	120		M 220	120	7.697	7.137	120	18.257	120	65.5152	59.8165	69.1285		M 220	36.449	15.138	15.256	29.417	25.376	12.218	22.309	9.6215	20.316		M 220	73.014	120	34.135	28.935	120	120	82.6807	43.6278	96.507		M 220	27.017	24.897	60.334	11.017	18.977
animal4	120	45.895	120	120	120	120	107.649	30.2532	120		M 225	84.414	120	120	120	120	120	114.069	14.5279	120		M 225	11.818	5.337	7.097	37.935	16.217	22.938	16.8903	12.1245	14.0175		M 225	72.774	65.815	9.137	120	18.696	11.017	49.5732	44.3556	42.2555		M 225	18.657	55.376	31.097	11.818	42.936
animal5	120	120	120	120	120	120	120	0	120		M 227	47.535	18.738	94.573	53.535	18.578	4.898	39.6428	32.7431	33.1365		M 227	6.817	74.525	34.856	39.736	30.176	14.137	33.3745	23.7556	32.516		M 227	120	120	120	43.575	20.137	29.416	75.5213	49.2925	81.7875		M 227	120	16.137	29.977	48.856	15.417
Mean	120	101.474	110.784	119.948	61.9723	107.414	106.879				Mean	109.347	63.8362	39.963	73.885	94.551	82.476	69.803				Mean	31.1702	14.2572	38.0333	58.6917	19.2365	26.5473	31.7331				Mean	91.0602	106.454	67.0613	97.2338	71.7378	68.4815	82.0414				Mean	33.4363	52.2982	49.4335	25.3065	36.544
SD	0	37.0525	18.433	0.1035	53.8099	25.1725	11.3721				SD	16.9171	64.8523	54.0797	53.2519	50.8627	43.4456	28.1703				SD	30.0614	9.01634	32.0002	41.528	5.39454	16.3508	12.5662				SD	22.7465	27.0925	53.7871	45.5325	55.8649	44.6318	21.6669				SD	32.3064	49.0765	12.7464	21.2007	18.2115
SEM							5.08578				SEM							12.5981				SEM							5.61979				SEM							9.68973				SEM
Sham Run
Day1											Day2											Day3											Day4											Day5
Trails	1	2	3	4	5	6	Mean	SD	Median		Trails	1	2	3	4	5	6	Mean	SD	Median		Trails	1	2	3	4	5	6	Mean	SD	Median		Trails	1	2	3	4	5	6	Mean	SD	Median		Trails	1	2	3	4	5
animal1	120	40.135	120	101.092	42.814	29.136	75.5295	42.6242	71.953		animal1	47.495	63.895	37.657	16.337	5.898	11.736	30.503	22.8614	26.997		animal1	33.176	3.566	4.698	12.456	14.296	5.898	12.3483	11.0893	9.177		animal1	50.534	16.456	26.497	19.458	17.816	7.176	22.9895	14.8526	18.637		animal1	80.133	17.417	11.057	12.577	10.218
animal2	120	120	11.458	13.858	78.653	49.654	65.6038	48.8916	64.1535		animal2	31.856	44.896	22.896	61.735	18.896	16.498	32.7962	17.5591	27.376		animal2	9.056	7.616	7.737	6.017	14.097	7.377	8.65	2.83868	7.6765		animal2	102.132	44.536	11.818	38.815	56.334	6.498	43.3555	34.6359	41.6755		animal2	92.773	24.497	3.458	10.416	19.418
animal3	120	120	120	101.772	120	95.253	112.837	11.286	120		animal3	120	120	34.977	13.136	7.658	11.097	51.1447	54.1905	24.0565		animal3	7.539	11.018	13.457	7.417	20.058	22.978	13.7445	6.49892	12.2375		animal3	60.495	70.494	25.296	66.095	20.018	40.096	47.0823	21.6583	50.2955		animal3	32.896	6.098	36.616	16.817	6.297
animal4	120	120	17.899	12.617	68.295	17.096	59.3178	51.2336	43.097		animal4	23.658	16.657	81.414	64.133	34.457	120	56.7198	39.6557	49.295		animal4	35.256	38.137	27.377	21.378	13.016	37.495	28.7765	10.1065	31.3165		animal4	88.774	116.891	120	70.375	26.417	16.537	73.1657	44.1566	79.5745		animal4	49.215	29.576	9.017	6.857	7.176
animal5	120	120	120	73.254	19.616	38.816	81.9477	45.089	96.627		animal5	120	102.613	40.536	30.697	40.656	120	75.7503	42.7531	71.6345		animal5	30.498	16.897	25.097	16.097	18.857	10.777	19.7038	7.027	17.877		animal5	55.815	54.855	82.373	61.055	76.094	53.094	63.881	12.3449	58.435		animal5	48.695	49.056	33.698	25.856	44.535
animal6	120	120	120	120	120	111.613	118.602	3.42398	120		animal6	120	120	120	11.138	9.376	120	83.419	56.6738	120		animal6	93.812	120	95.854	10.656	22.497	21.217	60.6727	47.6896	58.1545		animal6	120	120	55.295	63.175	86.573	52.776	82.9698	31.064	74.874		animal6	26.377	15.937	5.658	2.778	29.297
animal7	120	120	22.177	120	13.696	42.495	73.0613	52.2637	81.2475		animal7	36.337	15.736	17.538	20.778	9.097	29.176	21.4437	9.82156	19.158		animal7	6.737	13.058	11.297	15.977	18.015	13.778	13.1437	3.91466	13.418		animal7	95.652	120	13.298	62.975	20.097	15.016	54.5063	45.8164	41.536		animal7	7.617	23.978	5.137	12.858	6.739
animal8	120	120	94.095	31.056	13.337	8.537	64.5042	52.734	62.5755		animal8	23.339	8.937	22.537	34.977	14.016	57.415	26.8702	17.4171	22.938		animal8	14.936	20.099	44.095	51.174	13.618	32.217	29.3565	15.7655	26.158		animal8	120	120	118.411	58.815	55.615	11.816	80.7762	45.5286	88.613		animal8	16.457	17.457	20.979	9.817	16.937
Mean	120	110.017	78.2036	71.7061	59.5514	49.075	81.4255				Mean	65.3356	61.5918	47.1944	31.6164	17.5068	60.7403	47.3309				Mean	28.8762	28.7989	28.7015	17.6465	16.8068	18.9671	23.2995				Mean	86.6753	82.904	56.6235	55.0954	44.8705	25.3761	58.5908				Mean	44.2704	23.002	15.7025	12.247	17.5771
SD	0	28.2365	51.3683	46.1749	44.5018	36.3629	22.3582				SD	45.8965	47.335	35.5248	21.0048	13.1253	51.2219	23.2868				SD	28.8124	38.3062	30.0289	14.4366	3.52131	11.5828	16.9256				SD	28.0024	41.5961	45.1549	17.1808	27.4245	19.9738	20.6177				SD	29.879	12.665	13.1897	6.91317	13.4956
SEM							7.90481				SEM							8.23314				SEM							5.98412				SEM							7.28947				SEM
[truncated: 4 more columns]

## Sheet: Distance
Distance [cm]
Std MCAO
Day1											Day2											Day3											Day4											Day5
Trails	1	2	3	4	5	6	Mean	SD	Median		Trails	Trail 1	Trail 2	Trail 3	Trail 4	Trail 5	Trail 6	Mean	SD	Median		Trails	Trail 1	Trail 2	Trail 3	Trail 4	Trail 5	Trail 6	Mean	SD	Median		Trails	Trail 1	Trail 2	Trail 3	Trail 4	Trail 5	Trail 6	Mean	SD	Median		Trails	Trail 1	Trail 2	Trail 3	Trail 4	Trail 5
animal1	2246.83	2246.83	2269.34	656.57	214.84	637.39	1378.63	972.226	1451.7		animal1	572.02	1882.06	260.22	319.76	634.72	403.03	678.635	606.852	487.525		animal1	66.63	74.89	64.72	278.7	53.98	172.4	118.553	89.6846	70.76		animal1	2284.89	589.7	2307.67	653.31	464.72	322.75	1103.84	930.589	621.505		animal1	268.33	354.9	202.33	175.53	216.17
animal2	2416.35	2164.16	673.85	2012.12	2107.25	2233.51	1934.54	632.366	2135.7		animal2	2358.66	81.79	100.71	543.58	547.84	2373.89	1001.08	1076.86	545.71		animal2	2476.86	336.22	1234.16	2040.87	230.09	2353.51	1445.28	999.504	1637.51		animal2	1694.81	1435.48	1381.41	378.98	374.1	555.92	970.117	597.853	968.665		animal2	1881.57	695.66	2227.57	1981.55	2147.28
animal3	1944.52	971.85	1144.36	1772.58	1628.22	639.37	1350.15	509.846	1386.29		animal3	409.41	186.53	338.45	131.21	104.56	325.77	249.322	125.112	256.15		animal3	1441.97	576.83	290.89	290.01	308.57	335.63	540.65	454.925	322.1		animal3	1155.75	902.8	1152.4	1374.39	279.11	547.61	902.01	415.65	1027.6		animal3	611.9	1060.66	527.8	917.49	223.87
animal4	2154.7	1885.51	1752.46	1829.1	1043.3	1518.66	1697.29	380.705	1790.78		animal4	584.7	284.64	220.25	214.51	1071.44	248.44	437.33	340.464	266.54		animal4	825.29	126.58	804.67	152.1	897	182.45	498.015	378.824	493.56		animal4	1610.31	471.85	557.67	1770.67	751	204.13	894.272	643.327	654.335		animal4	690.67	850.17	296.99	211.22	214.34
animal5	1763.16	1386.56	1771.97	1812.56	1712.53	87.91	1422.45	671.843	1737.85		animal5	1095.06	963.05	397.18	867.23	1069.35	2082.49	1079.06	553.265	1016.2		animal5	427.79	136.26	67.39	56.84	77.42	57.82	137.253	145.361	72.405		animal5	1528.88	973.92	623.93	643.78	387.43	269.33	737.878	457.294	633.855		animal5	444.52	971.82	212.99	273.12	231.45
animal6	1714.42	2031.47	1460.03	1077.03	1142.84	1396.11	1470.32	358.331	1428.07		animal6	1631.12	649.03	327.42	282.18	102.95	623.04	602.623	545.613	475.23		animal6	168.95	84.1	396.76	530.92	77.58	1537.51	465.97	555.356	282.855		animal6	1952.3	197.86	1405.67	75.13	1821.24	136.63	931.472	890.16	801.765		animal6	1753.84	1572.15	1414.65	1253.81	758.88
Mean	2040	1781.06	1512	1526.66	1308.16	1085.49	1542.23				Mean	1108.5	674.517	274.038	393.078	588.477	1009.44	674.675				Mean	901.248	222.48	476.432	558.24	274.107	773.22	534.288				Mean	1704.49	761.935	1238.12	816.043	679.6	339.395	923.265				Mean	941.805	917.56	813.722	802.12	631.998
SD	279.046	499.554	554.856	534.524	662.922	774.216	228.529				SD	759.884	675.799	105.156	270.409	433.173	956.737	320.166				SD	920.621	198.022	460.323	743.691	321.523	948.128	482.993				SD	384.498	435.99	638.769	635.484	582.014	175.973	118.769				SD	695.029	405.531	829.882	725.26	772.857
SEM							93.2967				SEM							130.707				SEM							197.181				SEM							48.4872				SEM
Std Sham
Day1											Day2											Day3											Day4											Day5
Trails	1	2	3	4	5	6	Mean	SD	Median		Trails	1	2	3	4	5	6	Mean	SD	Median		Trails	1	2	3	4	5	6	Mean	SD	Median		Trails	1	2	3	4	5	6	Mean	SD	Median		Trails	1	2	3	4	5
animal1	2141.91	454.85	1960.45	151.86	1093.14	97.02	983.205	901.699	773.995		animal1	1367.13	864.12	429.68	170.22	140.93	947.95	653.338	487.178	646.9		animal1	463.41	87.11	241.17	635.11	204.99	75.78	284.595	221.658	223.08		animal1	289.64	2017.91	1580.43	672.68	433.84	704.13	949.772	689.598	688.405		animal1	584.96	573.63	315.61	268.79	337.82
animal2	1557.03	1711.25	457.63	355.6	217.2	296.74	765.908	678.842	406.615		animal2	881.92	392.77	591.02	128.39	137.93	155.96	381.332	306.172	274.365		animal2	787.28	279.29	172.88	225.13	136.41	859.01	410	324.435	252.21		animal2	772.42	843.9	376.11	289.69	188.31	548.02	503.075	265.126	462.065		animal2	552.45	1236.9	708.08	156.81	220.74
animal3	2192.49	1957.66	1801.22	1493.79	662.4	1952.62	1676.7	547.517	1876.92		animal3	1010.88	95.94	105.16	120.6	66.07	85.44	247.348	374.503	100.55		animal3	309.12	302.17	235.5	126.92	183.45	189.51	224.445	71.7571	212.505		animal3	1837.34	2083.05	226.17	138.94	133.52	150.95	761.662	932.225	188.56		animal3	279.62	62.82	361.77	132.58	48.23
animal4	2419.75	1553.9	684.59	723.84	1088.63	1056.19	1254.48	651.258	1072.41		animal4	914.4	886.92	149.19	228.65	154.36	255.33	431.475	365.866	241.99		animal4	563.2	187.57	83.14	60.36	89.95	94.15	179.728	192.911	92.05		animal4	990.29	1879.49	597.23	893.8	871.66	168.12	900.098	564.927	882.73		animal4	666.28	632.71	168.87	620.47	145.74
animal5	1919.43	1755.41	343.8	624.56	1208.21	1110.53	1160.32	614.638	1159.37		animal5	89.22	390.37	92.55	130.02	86.59	70.37	143.187	122.682	90.885		animal5	865.7	593.8	169.44	206.12	221.62	382.66	406.557	274.607	302.14		animal5	2236.65	1704	502.95	232.97	152.69	179.08	834.723	904.241	367.96		animal5	117.01	135.05	121.1	168.46	92.24
animal6	2257.23	310.44	520.15	839.23	1265.37	1979.66	1195.35	789.103	1052.3		animal6	323.08	754.03	838.25	2224.59	869.76	1035.74	1007.57	642.246	854.005		animal6	1386.27	327.53	234.4	361.81	172.62	152.51	439.19	471.296	280.965		animal6	727.59	1498.96	785.34	1903.87	664.68	1183.22	1127.28	496.999	984.28		animal6	1567.85	575.32	339.83	799.33	643.94
animal7	948.46	230.71	1893.56	179.85	199.6	168.86	603.507	700.536	215.155		animal7	224.08	160.22	180.24	667.14	419.79	158.08	301.592	204.408	202.16		animal7	957.22	563.04	405.03	362.14	274.92	302.4	477.458	256.01	383.585		animal7	1397.12	219.26	1002.57	586.12	172.82	206.46	597.392	505.951	402.69		animal7	2095.57	179.67	197.64	173.65	265.35
Mean	1919.47	1139.17	1094.49	624.104	819.221	951.66	1091.35				Mean	687.244	506.339	340.87	524.23	267.919	386.981	452.264				Mean	761.743	334.359	220.223	282.513	183.423	293.717	345.996				Mean	1178.72	1463.8	724.4	674.01	373.931	448.569	810.571				Mean	837.677	485.157	316.129	331.441	250.58
SD	510.327	766.957	747.761	466.378	459.878	802.805	351.287				SD	476.314	328.829	287.986	774.526	290.063	418.299	292.827				SD	358.932	185.472	98.8592	191.33	59.6657	272.539	115.413				SD	682.552	689.854	456.185	605.132	293.685	390.167	212.395				SD	721.207	407.658	195.803	267.047	200.192
SEM							132.774				SEM							110.678				SEM							43.6221				SEM							80.2777				SEM
MCAO Run
Day1											Day2											Day3											Day4											Day5
Trails	1	2	3	4	5	6	Mean	SD	Median		Trails	1	2	3	4	5	6	Mean	SD	Median		Trails	1	2	3	4	5	6	Mean	SD	Median		Trails	1	2	3	4	5	6	Mean	SD	Median		Trails	1	2	3	4	5
animal1	1727.61	1241.59	498.53	163.1	263.64	1238.61	855.513	634.596	868.57		M 218	2055.82	1899.75	402.91	448.44	1873.52	776.61	1242.84	780.275	1325.07		M 218	1170.58	202.67	1136.79	1812.7	220.85	318.66	810.375	663.261	727.725		M 218	2302.46	1318.38	1604.61	1530.8	340.92	1210.7	1384.65	638.144	1424.59		M 218	103.32	2300	826.04	988.48	392.64
animal2	2215.59	1628.28	1950.9	2370.17	1599.13	2583.11	2057.86	401.177	2083.24		M 219	1741.84	154.08	138.82	484.87	2215.64	592.12	887.895	876.543	538.495		M 219	87.29	438.29	1522.59	615.39	272.94	778.55	619.175	505.386	526.84		M 219	1596.55	1711.25	2146.7	698.6	1976.98	929.38	1509.91	577.397	1653.9		M 219	1034.3	83.53	667.53	204.7	966.75
animal3	2204.86	2085.52	1132.52	2042.08	245.73	1748.37	1576.51	757.405	1895.22		M 220	2236.03	111.92	114.11	2115.09	244.12	1920.27	1123.59	1065.02	1082.2		M 220	723.05	322.69	305.87	544.87	514.88	199.73	435.182	192.907	418.785		M 220	1385.23	2509.41	699.69	511.66	2722.33	2656.3	1747.44	1011.25	1947.32		M 220	485.28	505.76	1422.01	226.56	340.26
animal4	2003.63	414.28	1273.65	1248.73	1665.18	1315.37	1320.14	531.804	1294.51		M 225	1362.44	863.55	566.16	780.95	335.77	1578.51	914.563	472.919	822.25		M 225	118.6	109.78	129.8	760.95	259.58	479.72	309.738	262.258	194.69		M 225	1298.32	1254.96	474.15	145.6	308.18	288.87	628.347	513.046	391.165		M 225	275.67	1139.78	442.54	200.48	798.94
animal5	2092.96	1489.76	909.87	1771.97	2077.99	2088.17	1738.45	471.759	1924.98		M 227	958.48	355.2	2056.1	1000.03	309.55	164.69	807.342	704.925	656.84		M 227	143.52	1613.12	703.45	684.96	503.05	235.56	647.277	525.645	594.005		M 227	2375.17	1984.72	2053.97	645.54	400.51	2390.18	1641.68	885.293	2019.34		M 227	2366.44	355.88	536.71	1099.28	245.23
Mean	2037.92	1342.42	1213.9	1456.02	943.42	1721.37	1509.7				Mean	1849.03	757.325	305.5	957.338	1167.26	1216.88	995.246				Mean	524.88	268.358	773.763	933.477	317.062	444.165	564.349				Mean	1645.64	1698.5	1231.29	721.665	1337.1	1271.31	1382.4				Mean	474.642	1007.27	839.53	405.055	624.648
SD	228.695	708.408	595.851	982.132	795.773	616.771	453.092				SD	383.315	836.036	217.443	786.067	1023.31	635.006	181.051				SD	520.496	142.934	664.867	593.013	133.716	250.717	194.886				SD	455.436	577.049	781.708	586.283	1208.22	1000.66	443.097				SD	404.475	964.973	418.987	389.118	306.657
SEM							202.629				SEM							80.9684				SEM							87.1557				SEM							198.159				SEM
Sham Run
Day1											Day2											Day3											Day4											Day5
Trails	1	2	3	4	5	6	Mean	SD	Median		Trails	1	2	3	4	5	6	Mean	SD	Median		Trails	1	2	3	4	5	6	Mean	SD	Median		Trails	1	2	3	4	5	6	Mean	SD	Median		Trails	1	2	3	4	5
animal1	2730.39	997.83	2869.76	2350.91	1008.53	630.88	1764.72	994.262	1679.72		animal1	998.6	1407.85	818.32	304.3	141.48	209.33	646.647	509.198	561.31		animal1	729.9	55.23	82.67	168.22	197.61	98.3	221.988	254.549	133.26		animal1	1246.57	286.49	508.78	314.02	302.73	139.31	466.317	399.956	308.375		animal1	1787.69	308.38	218.66	232.09	177.04
animal2	2773.09	2880.75	258.89	311.84	1796.18	1093.77	1519.09	1160.16	1444.97		animal2	743.8	972.01	409.65	1279.46	309.47	245.97	660.06	411.113	576.725		animal2	148.99	134.37	141.11	93.23	122.79	118.44	126.488	19.8334	128.58		animal2	2229.55	806.37	160.24	647.76	1160.06	102.73	851.118	784.382	727.065		animal2	2118.87	391.5	51.76	114.66	269.66
animal3	2212.94	2019.73	1994.75	1897.4	2398.27	1426.22	1991.55	329.758	2007.24		animal3	1116.15	1450.61	554.54	160.01	116.92	216.53	602.46	559.64	385.535		animal3	162.97	227.67	269.02	171.5	358.61	261.37	241.857	72.2833	244.52		animal3	1106.98	1479.34	408.68	1499.06	292.39	895.89	947.057	516.656	1001.43		animal3	670.54	85.64	671.17	283.08	128.28
animal4	2340.36	1948.37	248.54	151.56	1427.63	279.22	1065.95	965.071	853.425		animal4	408.92	269.85	1717.19	1079.77	590.98	2277.83	1057.42	797.945	835.375		animal4	604.05	454.1	306.52	262.86	165.93	419.25	368.785	155.835	362.885		animal4	1592.1	2023.73	2054.95	945.71	318.97	196.92	1188.73	825.772	1268.9		animal4	736.56	354.56	147.08	131.31	150.12
animal5	1676.23	1220.8	1202.89	1557.39	1371.23	963.71	1332.04	259.039	1296.01		animal5	771.1	644.22	1646.3	99.71	113.33	1830.5	850.86	741.574	707.66		animal5	802.42	1047.41	1524.49	111.11	313.25	318.18	686.143	538.882	560.3		animal5	1776.11	1207.3	473.06	1082.24	1446.14	647.41	1105.38	487.131	1144.77		animal5	396.32	166.83	110.87	62.6	384.74
animal6	2525.99	2313.33	2341.22	1391.82	384.83	910.15	1644.56	883.138	1852.57		animal6	1614.62	1584.1	700.42	589.17	769.28	2401.25	1276.47	712.119	1176.69		animal6	509	222.29	372.28	249.38	275.82	133.83	293.767	130.745	262.6		animal6	1119	917.25	1124.3	1053.11	1336.58	890.26	1073.42	162.646	1086.05		animal6	832.56	952.54	447.25	431.63	899.95
animal7	2404.24	2226.22	372.4	2433.3	268.14	969.58	1445.65	1026.52	1597.9		animal7	845.82	305.93	384.31	475.12	174.64	657.65	473.912	244.085	429.715		animal7	174.45	275.04	236.98	342.5	386.79	252.5	278.043	76.2362	263.77		animal7	2130.24	2345.62	225.66	1323.11	355.59	267.49	1107.95	966.856	839.35		animal7	114.59	438.94	99.21	188.72	111.36
animal8	2672.63	1658.5	1814.65	704.71	355.8	203.47	1234.96	969.575	1181.61		animal8	634.8	205.67	544.31	951.47	316.57	1387.31	673.355	436.175	589.555		animal8	361.84	471.46	1111.6	1315.75	318.95	463.89	673.915	427.085	467.675		animal8	2654.68	1035.39	1667.8	1102.54	1082.75	258.69	1300.31	801.37	1092.64		animal8	394.14	454.39	548.73	255.38	424.17
Mean	2416.98	1908.19	1387.89	1349.87	1126.33	809.625	1499.81				Mean	891.726	855.03	846.88	617.376	316.584	1153.3	780.149				Mean	436.702	360.946	505.584	339.319	267.469	258.22	361.373				Mean	1731.9	1262.69	827.934	995.944	786.901	424.838	1005.03				Mean	881.409	394.097	286.841	212.434	318.165
SD	358.301	608.137	1020.74	882.383	766.364	414.223	298.274				SD	362.928	575.153	534.647	440.777	242.683	939.06	266.518				SD	263.231	311.973	521.348	403.102	95.231	137.557	208.262				SD	570.848	669.127	708.206	372.447	513.735	333.303	257.331				SD	705.209	260.005	235.324	116.141	262.808
SEM							105.456				SEM							94.2283				SEM							73.6316				SEM							90.9804				SEM
[truncated: 4 more columns]

## Sheet: Strategy Analysis
Strategy Analysis
Standard MCAO
Day1									Day2									Day3									Day4									Day5
Trial	1	2	3	4	5	6	Spatial [%]		Trial	1	2	3	4	5	6	Spatial [%]		Trial	1	2	3	4	5	6	Spatial [%]		Trial	1	2	3	4	5	6	Spatial [%]		Trial	1	2	3	4	5	6	Spatial [%]
animal 1	2	2	2	3	5	4	16.6667		animal 1	2	2	4	5	3	3	16.6667		animal 1	7	7	7	5	7	6	100		animal 1	2	8	2	3	3	3	0		animal 1	3	6	6	6	5	6	83.3333
animal 2	2	2	2	2	1	1	0		animal 2	1	6	6	3	4	1	33.3333		animal 2	2	3	3	2	3	2	0		animal 2	2	1	1	3	4	4	0		animal 2	2	2	3	2	3	2	0
animal 3	2	2	2	2	1	3	0		animal 3	5	5	5	6	7	3	83.3333		animal 3	2	3	5	5	5	5	66.6667		animal 3	3	8	8	3	5	3	16.6667		animal 3	3	3	3	3	6	5	33.3333
animal 4	2	1	1	2	2	2	0		animal 4	3	5	6	6	3	5	66.6667		animal 4	3	7	5	7	3	6	66.6667		animal 4	2	3	3	2	3	5	16.6667		animal 4	8	3	5	6	5	6	66.6667
animal5	2	2	2	2	1	6	16.6667		animal5	2	3	5	3	2	2	16.6667		animal5	3	6	7	7	6	6	83.3333		animal5	8	3	3	3	5	5	33.3333		animal5	3	3	6	5	6	5	66.6667
animal 6	2	2	2	2	2	2	0		animal 6	2	3	5	5	6	5	66.6667		animal 6	6	7	3	3	6	2	50		animal 6	8	5	8	6	2	5	50		animal 6	3	3	3	3	3	3	0
Mean							5.55556		Mean							47.2222		Mean							61.1111		Mean							19.4444		Mean							41.6667
SD							8.60663		SD							28.7067		SD							34.4265		SD							19.4841		SD							36.1325
SEM							3.51364		SEM							11.7195		SEM							14.0546		SEM							7.95435		SEM							14.751
Standard Sham
Day1									Day2									Day3									Day4									Day5
Trial	2	3	2	5	3	7	33.3333		Trial	2	3	3	6	7	5	50		Trial	5	6	5	3	5	7	83.3333		Trial	5	2	3	3	4	3	16.6667		Trial	3	5	6	6	6	6	83.3333
animal 1	3	3	5	5	6	5	66.6667		animal 1	5	3	5	6	6	6	83.3333		animal 1	3	6	6	5	7	5	83.3333		animal 1	8	8	3	5	6	3	33.3333		animal 1	3	2	3	7	6	5	50
animal 2	2	2	2	2	3	2	0		animal 2	3	7	7	6	7	7	83.3333		animal 2	6	6	5	7	6	7	100		animal 2	8	2	5	7	7	7	66.6667		animal 2	5	7	5	6	7	5	100
animal 3	2	2	3	3	2	3	0		animal 3	3	3	7	6	7	6	66.6667		animal 3	3	6	7	7	7	6	83.3333		animal 3	3	3	3	5	3	5	33.3333		animal 3	3	3	7	3	7	7	50
animal 4	2	2	5	4	2	3	16.6667		animal 4	7	5	7	6	7	7	100		animal 4	3	5	6	5	5	5	83.3333		animal 4	2	2	5	6	7	6	66.6667		animal 4	6	6	7	6	7	6	100
animal5	2	5	5	3	2	2	33.3333		animal5	5	3	3	2	3	5	33.3333		animal5	5	5	5	5	6	6	100		animal5	8	2	4	3	3	3	0		animal5	2	3	3	4	4	5	16.6667
animal 6	2	5	2	5	5	6	66.6667		animal 6	5	6	6	5	5	7	100		animal 6	2	3	5	5	5	6	66.6667		animal 6	3	6	3	4	6	6	50		animal 6	2	6	6	7	6	7	83.3333
Mean							30.9524		Mean							73.8095		Mean							85.7143		Mean							38.0952		Mean							69.0476
SD							27.9361		SD							25.1976		SD							11.5011		SD							24.9338		SD							31.0742
SEM							10.5588		SEM							9.52381		SEM							4.347		SEM							9.42408		SEM							11.745
Running MCAO
Day1									Day2									Day3									Day4									Day5
Trial	1	2	3	4	5	6	Spatial [%]		Trial	2	2	2	2	2	2	Spatial [%]		Trial	3	3	3	3	3	3	Spatial [%]		Trial	4	4	4	4	4	4	Spatial [%]		Trial	1	2	3	4	5	6	Spatial [%]
animal 1	2	2	5	5	5	2	50		animal 1	1	2	3	4	5	6	33.3333		animal 1	1	2	3	4	5	6	50		animal 1	1	2	3	4	5	6	16.6667		animal 1	6	2	3	3	3	3	16.6667
animal 2	1	1	2	2	2	2	0		animal 2	2	2	5	5	2	4	50		animal 2	4	6	3	3	6	5	83.3333		animal 2	8	8	8	8	5	3	0		animal 2	3	6	5	5	5	5	83.3333
animal 3	1	1	2	2	5	2	16.6667		animal 3	3	6	7	5	2	3	50		animal 3	7	5	3	5	5	5	83.3333		animal 3	3	8	2	8	2	8	0		animal 3	3	3	3	5	5	4	33.3333
animal 4	1	3	3	2	2	2	0		animal 4	2	7	7	2	6	2	16.6667		animal 4	3	5	5	5	5	5	100		animal 4	3	2	3	3	2	2	50		animal 4	5	3	5	5	6	7	83.3333
animal5	2	2	2	2	2	1	0		animal5	2	2	3	3	5	3	33.3333		animal5	5	7	7	5	5	5	66.6667		animal5	3	2	6	2	6	7	33.3333		animal5	2	5	3	3	6	5	50
Mean							13.3333		Mean	2	3	2	3	6	7	36.6667		Mean	7	3	3	5	5	5	76.6667		Mean	8	2	2	3	5	5	20		Mean							53.3333
SD							21.7307		SD							13.9443		SD							19.0029		SD							21.7307		SD							29.8142
SEM							9.71825		SEM							6.2361		SEM							8.49837		SEM							9.71825		SEM							13.3333
Running Sham
Day1									Day2									Day3									Day4									Day5
Trial	2	2	2	1	3	3	0		Trial	6	3	3	5	7	6	66.6667		Trial	5	7	7	6	6	7	100		Trial	3	5	3	5	5	6	66.6667		Trial	2	6	6	6	6	5	83.3333
animal 1	2	2	5	5	3	3	33.3333		animal 1	3	3	5	3	6	6	50		animal 1	6	6	5	6	6	7	100		animal 1	3	3	5	3	3	7	33.3333		animal 1	3	5	7	6	5	5	83.3333
animal 2	2	2	2	2	2	2	0		animal 2	2	2	3	5	7	6	50		animal 2	7	5	5	6	5	6	100		animal 2	8	2	3	3	5	4	16.6667		animal 2	3	7	3	5	6	5	66.6667
animal 3	2	2	5	6	3	5	50		animal 3	5	6	3	3	3	3	33.3333		animal 3	3	6	6	5	7	5	83.3333		animal 3	2	2	2	3	5	7	33.3333		animal 3	3	6	7	7	7	6	83.3333
animal 4	2	2	2	2	5	3	16.6667		animal 4	2	2	3	3	3	2	0		animal 4	3	5	5	5	6	7	83.3333		animal 4	8	3	3	4	3	3	0		animal 4	3	3	5	5	3	5	50
animal5	2	2	2	2	3	3	0		animal5	3	5	3	7	6	3	50		animal5	3	2	2	6	6	5	50		animal5	8	3	5	2	3	2	16.6667		animal5	5	5	5	7	5	6	100
animal 6	2	1	5	2	6	3	33.3333		animal 6	3	5	5	5	6	5	83.3333		animal 6	7	6	6	6	5	6	100		animal 6	8	8	6	3	5	5	50		animal 6	6	5	7	6	6	6	100
animal 7	2	3	2	3	5	5	33.3333		animal 7	3	6	5	3	6	3	50		animal 7	5	5	3	3	5	3	50		animal 7	8	8	3	3	4	6	16.6667		animal 7	3	5	3	6	5	6	66.6667
Mean							20.8333		Mean							47.9167		Mean							83.3333		Mean							29.1667		Mean							79.1667
SD							19.4161		SD							24.2956		SD							21.8218		SD							21.3623		SD							17.2516
SEM							6.86462		SEM							8.5898		SEM							7.71517		SEM							7.55272		SEM							6.09938

## Sheet: Neuronal Morphology
Neuronal Morphology
Std MCAO
Neuron	1	2	3	4	5	6	7	8	9	10	11	12	13	14	15	16	17	18	19	20	Average	SD	SEM
Lenght [µm]	920.3	661.9	1503.4	1417.8	1374.4	1141.8	1150.4	1060.6	1506.6	1112.5	1462.1	854.7	994	974.5	1442.5	1346.4	863.3	898.7	846.8	792.7	1116.27	269.567	60.277
dendritic Order	1	2	3	4	5	6	7	8	9	10	11	12	13	14	15	16	17	18	19	20
1	1	1	1	1	1	1	1	1	1	1	1	1	1	1	1	1	1	1	1	1	1	0	0
2	2	2	2	2	2	2	2	2	2	2	2	2	2	2	2	2	2	2	2	2	2	0	0
3	2	4	4	4	4	4	4	4	4	4	4	4	2	4	4	4	2	4	4	2	3.6	0.820783	0.183533
4	4	6	6	4	8	8	4	2	8	6	4	4	4	6	6	8	4	8	4	4	5.4	1.84676	0.412948
5	6	2	8	6	8	6	4	2	10	4	4	4	6	2	6	6	4	0	2	2	4.6	2.52149	0.563822
6	2	0	4	4	2	0	2	4	4	2	6	2	0	0	4	2	2	0	0	2	2.1	1.77408	0.396697
7	2	0	4	4	2	0	0	2	0	0	0	0	0	0	2	0	0	0	0	0	0.8	1.36111	0.304354
8	0	0	0	2	0	0	0	0	0	0	0	0	0	0	2	0	0	0	0	0	0.2	0.615587	0.137649
amount	19	15	29	27	27	21	17	17	29	19	21	17	15	15	27	23	15	15	13	13	19.7	5.47819	1.22496
aberrant
Sample	1	2	3	4	5	6	Average	SD	SEM
all Neurons	31	45	6	26	14	40	162	14.9666	6.1101
aberrant Neurons	0	2	0	1	1	1	5	0.752773	0.307318
aberrant [%]	0	0.0444444	0	0.0384615	0.0714286	0.025	3.08642	0.0276459	0.0112864
Std Sham
Neuron	1	2	3	4	5	6	7	8	9	10	11	12	13	14	15	16	17	18	19	20	21	22	23	24	25	26	27	28	Average	SD	SEM
Lenght [µm]	1225.6	1139.9	1123.5	991.2	886	1197.4	1231.5	1034	803.4	873.7	952.6	1223.5	1426.5	1040.3	937.3	974.7	947.9	1192.1	947.4	1399.5	993.4	1109.3	1041.3	739.4	1134.3	969.9	1405.4	1031	1070.43	173.885	38.8818
dendritic Order	1	2	3	4	5	6	7	8	9	10	11	12	13	14	15	16	17	18	19	20	21	22	23	24	25	26	27	28
1	1	1	1	1	1	1	1	1	1	1	1	1	1	1	1	1	1	1	1	1	1	1	1	1	1	1	1	1	1	0	0
2	2	2	2	2	2	2	2	2	2	2	2	2	2	2	2	2	2	2	2	2	2	2	2	2	2	2	2	2	2	0	0
3	4	4	4	4	4	4	2	4	4	4	4	4	4	4	4	4	4	2	4	4	4	4	4	4	4	4	2	4	3.78571	0.629941	0.119048
4	4	6	4	6	8	8	4	6	4	4	8	4	6	8	6	4	4	4	4	4	6	6	8	8	8	6	4	8	5.71429	1.69656	0.320619
5	4	6	6	4	2	6	6	2	4	4	6	6	8	4	4	4	2	4	2	4	4	2	6	4	6	4	6	4	4.42857	1.57359	0.297381
6	2	2	2	2	0	2	4	2	0	2	0	4	6	0	2	0	0	4	2	4	2	4	4	0	2	2	6	2	2.21429	1.75028	0.330772
7	2	0	2	0	0	0	2	0	0	0	0	0	2	0	0	0	0	0	0	2	0	0	0	0	0	0	6	0	0.571429	1.31736	0.248959
8	2	0	2	0	0	0	2	0	0	0	0	0	0	0	0	0	0	0	0	0	0	0	0	0	0	0	2	0	0.285714	0.712697	0.134687
amount	21	21	23	19	17	23	23	17	15	17	21	21	29	19	19	15	13	17	15	21	19	19	25	19	23	19	29	21	19.8	4.27477	0.723747
aberrant
Sample	1	2	3	4	5	6	7		Average	SD	SEM
all Neurons	8	29	32	1	31	23	19		143	11.9702	5.34582
aberrant Neurons	0	1	0	0	1	0	0		2	0.48795	0.210819
aberrant [%]	0	0	0	0	0.0322581	0	0		1.3986	0.0121924	0.00537634
Run MCAO
Neuron	1	2	3	4	5	6	7	8	9	10	11	12	13	14	15	16	17	18	19	20	21	Average	SD	SEM
Lenght [µm]	826.4	943.9	1350.9	798.9	919	1300.8	1447.9	945	1111.8	1061.2	1032.4	1492.1	1043.7	1410.3	1161.3	1130.3	952.8	1060.8	1294.9	1051	1244.2	1122.84	201.059	43.8748
dendritic Order	1	2	3	4	5	6	7	8	9	10	11	12	13	14	15	16	17	18	19	20	21
1	1	1	1	1	1	1	1	1	1	1	1	1	1	1	1	1	1	1	1	1	1	1	0	0
2	2	2	2	2	2	2	2	2	2	2	2	2	2	2	2	2	2	2	2	2	2	2	0	0
3	2	4	4	4	4	4	4	4	4	4	4	4	4	4	4	2	4	4	2	4	4	3.71429	0.717137	0.156492
4	4	8	6	4	6	6	4	6	4	2	4	8	8	4	4	4	6	4	4	6	8	5.2381	1.7293	0.377364
5	6	4	4	6	6	6	6	8	2	2	4	10	4	4	6	2	2	4	8	4	6	4.95238	2.15583	0.470441
6	2	0	2	2	4	9	8	0	2	2	2	8	2	4	2	4	0	0	6	0	2	2.90476	2.75508	0.601208
7	0	0	2	0	2	2	4	0	0	2	4	0	0	4	0	6	0	0	0	0	0	1.2381	1.84132	0.40181
8	0	0	0	0	0	0	0	0	0	0	2	0	0	4	0	4	0	0	0	0	0	0.47619	1.24976	0.27272
amount	17	19	21	19	25	30	29	21	15	15	23	33	21	27	19	25	15	15	23	17	23	21.5238	5.24994	1.14563
aberrant
Sample	1	2	3	4	5	Average	SD	SEM
all Neurons	27	52	5	2	5	91	21.3939	9.56765
aberrant Neurons	2	5			1	8	2.08167	1.20185
aberrant [%]	0.0740741	0.0961538	0	0	0.2	8.79121	0.082642	0.0369586
Run Sham
Neuron	1	2	3	4	5	6	7	8	9	10	11	12	13	14	15	Average	SD	SEM
Lenght [µm]	778.8	1013.1	1201.4	1273.4	807	1141.9	1295.3	1139.4	991.3	698.1	968.9	855.7	1343	1085.9	1293.1	1059.09	207.021	53.4525
dendritic Order	1	2	3	4	5	6	7	8	9	10	11	12	13	14	15
1	1	1	1	1	1	1	1	1	1	1	1	1	1	1	1	1	0	0
2	2	2	2	2	2	2	2	2	2	2	2	2	2	2	2	2	0	0
3	4	4	4	2	4	2	4	4	4	2	4	4	2	4	4	3.46667	0.915475	0.236375
4	2	8	4	4	4	4	6	6	6	4	4	2	4	6	8	4.8	1.82052	0.470056
5	4	4	4	2	0	2	6	6	6	4	6	2	6	4	4	4	1.85164	0.478091
6	2	0	4	4	0	4	0	0	0	0	2	4	6	0	4	2	2.13809	0.552052
7	0	0	0	6	0	2	0	0	0	0	0	2	4	0	4	1.2	1.97122	0.508967
8	0	0	0	0	0	0	0	0	0	0	0	0	2	0	2	0.266667	0.703732	0.181703
amount	15	19	19	21	11	17	19	19	19	13	19	17	27	17	29	18.7333	4.58984	1.18509
aberrant
Sample	1	2	3	4	5	6	7	8	Average	SD	SEM
all Neurons	0	0	0	0	4	0	31	0	35	10.8488	3.83563
aberrant Neurons	0	0	0	0	0	0	0	0	0	0	0
aberrant [%]	0	0	0	0	0	0	0	0	0	0	0

## Sheet: Spine Analysis
Spine Analysis
Std MCAO
Samples	1	2	3	4	5	6	7	8	9	10	11	12	13	14	15	16	17	18	19	20	total	STD	SEM
Spinenumber	52	55	50	58	60	59	59	63	64	68	57	63	70	41	82	83	55	62	65	47	60.65	10.2355	2.30138
Mushroom	3	8	9	7	9	9	8	9	10	18	15	14	12	8	12	18	14	6	24	5	10.9	5.06692	1.08154
Thin	49	47	41	51	51	50	51	54	54	50	42	49	58	33	70	65	41	56	41	42	49.75	8.67468	1.9897
Mushroom [%]	5.76923	14.5455	18	12.069	15	15.2542	13.5593	14.2857	15.625	26.4706	26.3158	22.2222	17.1429	19.5122	14.6341	21.6867	25.4545	9.67742	36.9231	10.6383	17.7393	7.16286	1.51116
Std Sham
Samples	1	2	3	4	5	6	7	8	9	10	11	12	13	14	15	16	17	18	19	20	21	22	23	24	25	26	total	STD	SEM
Spinenumber	58	59	45	38	49	75	63	41	63	61	72	54	50	71	69	67	51	53	55	78	69	65	51	46	71	77	59.6538	11.384	2.23259
Mushroom	9	27	12	7	10	12	7	5	8	8	17	5	5	4	14	7	2	8	8	13	12	11	7	6	18	15	9.88462	5.32411	1.04414
Thin	49	32	33	31	39	63	56	36	55	53	55	49	45	67	55	60	49	45	47	65	57	54	44	40	53	62	49.7692	10.2149	2.00331
Mushroom [%]	15.5172	45.7627	26.6667	18.4211	20.4082	16	11.1111	12.1951	12.6984	13.1148	23.6111	9.25926	10	5.6338	20.2899	10.4478	3.92157	15.0943	14.5455	16.6667	17.3913	16.9231	13.7255	13.0435	25.3521	19.4805	16.4339	8.09798	1.58815
Aberrant cells (Spine analysis)
apical dendrites
Samples	1	1	2	3	4	5	1	2	3	4	5	6
Group	MCAO Std	Sham Std	Sham Std	Sham Std	Sham Std	Sham Std	MCAO Run	MCAO Run	MCAO Run	MCAO Run	MCAO Run	MCAO Run
Spinenumber	45	31	42	46	76	75	77	71	63	88	91	70
Mushroom	5	8	14	9	20	19	7	18	32	13	16	15
Thin	40	23	28	37	56	56	70	53	31	75	75	55
Mushroom [%]	11.1111	25.8065	33.3333	19.5652	26.3158	25.3333	9.09091	25.3521	50.7937	14.7727	17.5824	21.4286
basal dendrites
Samples	1	2	3	4	5
Group	MCAO Run	MCAO Run	MCAO Run	MCAO Run	MCAO Run
Spinenumber	102	67	58	67	52
Mushroom	16	23	6	7	3
Thin	86	44	52	60	49
Mushroom [%]	15.6863	34.3284	10.3448	10.4478	5.76923
dendrites of ectopic cells
Samples	1
Group	MCAO Run
Spinenumber	41
Mushroom	9
Thin	32
Mushroom [%]	21.9512
